# Supplementary material for: Role of Secreted Frizzled-Related Protein 1 in Early Breast Carcinogenesis and Breast Cancer Aggressiveness
Source: Cancers (Basel). 2023 Apr 12;15(8):2251. doi: 10.3390/cancers15082251 (PMC10136791; doi:10.3390/cancers15082251)
Supplement: Supplementary file 1 [file cancers-15-02251-s001.zip]

Archive with 1 entries (1 files):
- cancers-2294428-supplementary.pdf
